# Supplementary material for: The Novel A-Type Proanthocyanidin-Rich Phytocomplex SP4™ Acts as a Broad-Spectrum Antiviral Agent against Human Respiratory Viruses
Source: Int J Mol Sci. 2024 Jul 5;25(13):7370. doi: 10.3390/ijms25137370 (PMC11242173; doi:10.3390/ijms25137370)
Supplement: Supplementary file 1 [file ijms-25-07370-s001.zip]

Archive with 1 entries (1 files):
- ijms-3053445-supplementary.pdf
